# Supplementary material for: Development of Acridone Derivatives: Targeting c-MYC Transcription in Triple-Negative Breast Cancer with Inhibitory Potential
Source: Antioxidants (Basel). 2023 Dec 20;13(1):11. doi: 10.3390/antiox13010011 (PMC10812579; doi:10.3390/antiox13010011)
Supplement: Supplementary file 1 [file antioxidants-13-00011-s001.zip]

Archive with 3 entries (3 files):
- Scheme S1&Figure S1-S60&Table S3.pdf
- Table S1ú║Detailed data of ROS test by microplate reader.xlsx
- Table S2ú║Detailed data of MTT test by microplate reader.xlsx
