# Supplementary material for: Development of Acridone Derivatives: Targeting c-MYC Transcription in Triple-Negative Breast Cancer with Inhibitory Potential
Source: Antioxidants (Basel). 2023 Dec 20;13(1):11. doi: 10.3390/antiox13010011 (PMC10812579; doi:10.3390/antiox13010011)
Supplement: Supplementary file 1 [file antioxidants-13-00011-s001.zip › Table S1ú║Detailed data of ROS test by microplate reader.xlsx]

## Sheet: MTT
Table S1：Detailed data of ROS test by microplate reader.
		Control	0nM	L-1	L-2	L-3	0.1nM	1nM	10nM	100nM	1mM
		1	2	3	4	5	6	7	8	9	10	11	12
	A	N.A.	N.A.	N.A.	N.A.	N.A.	N.A.	N.A.	N.A.	N.A.	N.A.	N.A.	N.A.			EC50 (μM)
	B	N.A.	1085	1107	3303	3480	3176	3919	3700	5064	6005	N.A.	N.A.		L-1	43.0(10.48-95.29)
	C	N.A.	1120	1122	3715	3718	3537	4085	4169	4736	5985	N.A.	N.A.		L-2	161.1(54.01-523.5)
	D	N.A.	1117	1107	3717	2989	3286	3790	4524	5198	5678	N.A.	N.A.		L-3	209.4 (95.68-425.7)
	E	N.A.	4167	4367	4070	5566	5667	4071	4118	4334	8273	18142	N.A.
	F	N.A.	3934	4347	4108	4406	5766	3986	3730	4075	9720	41344	N.A.
	G	N.A.	4114	4113	4417	4513	6193	3491	4214	4016	10419	22602	N.A.
	H	N.A.	N.A.	N.A.	N.A.	N.A.	N.A.	N.A.	N.A.	N.A.	N.A.	N.A.	N.A.
		Control	0nM	L-4	L-5	L-6	0.1nM	1nM	10nM	100nM	1mM
		1	2	3	4	5	6	7	8	9	10	11	12
	A	N.A.	N.A.	N.A.	N.A.	N.A.	N.A.	N.A.	N.A.	N.A.	N.A.	N.A.	N.A.			EC50 (μM)
	B	N.A.	1442	1526	4799	5377	5014	4995	5654	5171	6693	N.A.	N.A.		L-4	N.A.
	C	N.A.	1467	1555	5600	5590	5321	5650	5179	5854	7738	N.A.	N.A.		L-5	N.A.
	D	N.A.	1485	1570	5580	4833	5388	5304	5328	5660	7290	N.A.	N.A.		L-6	N.A.
	E	N.A.	5907	5759	5010	5373	8119	4673	5893	5733	6057	6010	N.A.
	F	N.A.	5862	5640	5923	5957	7546	5473	5957	5097	6351	5532	N.A.
	G	N.A.	5542	5498	4971	5006	8473	5453	5320	5343	6157	5974	N.A.
	H	N.A.	N.A.	N.A.	N.A.	N.A.	N.A.	N.A.	N.A.	N.A.	N.A.	N.A.	N.A.
		Control	0nM	L-7	L-8	L-9	0.1nM	1nM	10nM	100nM	1mM
		1	2	3	4	5	6	7	8	9	10	11	12
	A	N.A.	N.A.	N.A.	N.A.	N.A.	N.A.	N.A.	N.A.	N.A.	N.A.	N.A.	N.A.			EC50 (μM)
	B	N.A.	1352	1333	3914	4279	3959	4408	3581	3802	6377	N.A.	N.A.		L-7	N.A.
	C	N.A.	1460	1368	3786	4108	3744	3691	4288	4439	6556	N.A.	N.A.		L-8	N.A.
	D	N.A.	1342	1417	4385	3881	4273	4016	4375	4216	5886	N.A.	N.A.		L-9	N.A.
	E	N.A.	3886	3976	4264	4485	7308	3971	3944	4606	4088	6922	N.A.
	F	N.A.	4154	3683	3807	3999	6661	3722	4183	4123	4442	5986	N.A.
	G	N.A.	3644	4238	4431	4272	5902	3712	4040	4442	5295	6616	N.A.
	H	N.A.	N.A.	N.A.	N.A.	N.A.	N.A.	N.A.	N.A.	N.A.	N.A.	N.A.	N.A.
		Control	0nM	L-10	L-11	L-12	0.1nM	1nM	10nM	100nM	1mM
		1	2	3	4	5	6	7	8	9	10	11	12
	A	N.A.	N.A.	N.A.	N.A.	N.A.	N.A.	N.A.	N.A.	N.A.	N.A.	N.A.	N.A.			EC50 (μM)
	B	N.A.	1087	1123	3529	3392	3886	3976	4264	4485	7308	N.A.	N.A.		L-10	N.A.
	C	N.A.	1103	1101	3544	3604	4154	3683	3807	3999	6661	N.A.	N.A.		L-11	26.05(12.36-57.80)
	D	N.A.	1135	1092	3709	3270	3644	4238	4431	4272	5902	N.A.	N.A.		L-12	N.A.
	E	N.A.	3886	4176	4264	5185	5308	3971	3944	4606	4088	6922	N.A.
	F	N.A.	4154	3883	4107	4999	5361	3722	4183	4123	4442	5986	N.A.
	G	N.A.	3644	4238	4431	5172	5202	3712	4040	4442	5295	6616	N.A.
	H	N.A.	N.A.	N.A.	N.A.	N.A.	N.A.	N.A.	N.A.	N.A.	N.A.	N.A.	N.A.
		Control	0nM	L-13	L-14	L-15	0.1nM	1nM	10nM	100nM	1mM
		1	2	3	4	5	6	7	8	9	10	11	12
	A	N.A.	N.A.	N.A.	N.A.	N.A.	N.A.	N.A.	N.A.	N.A.	N.A.	N.A.	N.A.			EC50 (μM)
	B	N.A.	1223	1213	3448	3345	3261	3075	3462	3598	5597	N.A.	N.A.		L-13	N.A.
	C	N.A.	1269	1268	3564	3730	3791	3648	3679	3749	5722	N.A.	N.A.		L-14	618.6(N.A.-N.A.)
	D	N.A.	1262	1240	3981	3332	3316	3398	3671	3396	6082	N.A.	N.A.		L-15	748.8(N.A.-N.A.)
	E	N.A.	3500	3396	3560	3750	4320	3454	3187	3492	3218	4866	N.A.
	F	N.A.	3033	3354	3407	3846	5101	3943	3762	3114	3353	5380	N.A.
	G	N.A.	3531	3412	3275	3585	4783	3126	3297	3264	3256	5197	N.A.
	H	N.A.	N.A.	N.A.	N.A.	N.A.	N.A.	N.A.	N.A.	N.A.	N.A.	N.A.	N.A.
		Control	0nM	L-16	L-17	L-18	0.1nM	1nM	10nM	100nM	1mM
		1	2	3	4	5	6	7	8	9	10	11	12
	A	N.A.	N.A.	N.A.	N.A.	N.A.	N.A.	N.A.	N.A.	N.A.	N.A.	N.A.	N.A.			EC50 (μM)
	B	N.A.	1074	1028	3519	3460	3565	3215	3611	3100	5779	N.A.	N.A.		L-16	340.0(N.A.-N.A.)
	C	N.A.	1145	1137	3607	3516	3719	3780	3499	3941	4872	N.A.	N.A.		L-17	1025(N.A.-N.A.)
	D	N.A.	1110	1096	3318	3296	3769	3463	3226	3214	5180	N.A.	N.A.		L-18	745.1(N.A.-N.A.)
	E	N.A.	3587	3395	3915	3896	4865	3454	3187	3492	3418	4866	N.A.
	F	N.A.	3361	3455	3164	3314	5153	3943	3762	3414	3353	5380	N.A.
	G	N.A.	3413	3706	3468	3369	5008	3126	3297	3264	3356	5197	N.A.
	H	N.A.	N.A.	N.A.	N.A.	N.A.	N.A.	N.A.	N.A.	N.A.	N.A.	N.A.	N.A.
		Control	0nM	L-19	L-20	L-21	0.1nM	1nM	10nM	100nM	1mM
		1	2	3	4	5	6	7	8	9	10	11	12
	A	N.A.	N.A.	N.A.	N.A.	N.A.	N.A.	N.A.	N.A.	N.A.	N.A.	N.A.	N.A.			EC50 (μM)
	B	N.A.	1128	1078	3560	3560	3092	3148	3856	3358	6214	N.A.	N.A.		L-19	869.3(N.A.-N.A.)
	C	N.A.	1042	1054	3461	3514	3806	3988	3864	3928	5776	N.A.	N.A.		L-20	N.A.
	D	N.A.	1066	1131	3434	3554	3668	3674	3040	3315	6288	N.A.	N.A.		L-21	N.A.
	E	N.A.	3232	3327	3383	3510	5706	3524	3456	3737	3945	5133	N.A.
	F	N.A.	3816	3206	3969	4135	6330	3502	3446	3444	3107	4886	N.A.
	G	N.A.	3362	3713	3510	3969	5809	3124	3624	3454	3639	4656	N.A.
	H	N.A.	N.A.	N.A.	N.A.	N.A.	N.A.	N.A.	N.A.	N.A.	N.A.	N.A.	N.A.
		Control	0nM	N-1	N-2	N-3	0.1nM	1nM	10nM	100nM	1mM
		1	2	3	4	5	6	7	8	9	10	11	12
	A	N.A.	N.A.	N.A.	N.A.	N.A.	N.A.	N.A.	N.A.	N.A.	N.A.	N.A.	N.A.			EC50 (μM)
	B	N.A.	1086	1125	3131	3180	3339	3159	3672	3174	5080	N.A.	N.A.		N-1	N.A.
	C	N.A.	1147	1088	3268	3001	3061	3093	3050	3409	4589	N.A.	N.A.		N-2	N.A.
	D	N.A.	1082	1098	3067	3182	2925	3243	3172	3585	5378	N.A.	N.A.		N-3	N.A.
	E	N.A.	3220	3240	3628	3314	5543	3329	3465	3597	3538	5266	N.A.
	F	N.A.	3056	3388	3087	3403	4731	3591	3742	3228	3886	4632	N.A.
	G	N.A.	3106	3037	3622	3663	5388	3114	3184	3498	3620	4566	N.A.
	H	N.A.	N.A.	N.A.	N.A.	N.A.	N.A.	N.A.	N.A.	N.A.	N.A.	N.A.	N.A.
		Control	0nM	N-4	N-5	N-6	0.1nM	1nM	10nM	100nM	1mM
		1	2	3	4	5	6	7	8	9	10	11	12
	A	N.A.	N.A.	N.A.	N.A.	N.A.	N.A.	N.A.	N.A.	N.A.	N.A.	N.A.	N.A.			EC50 (μM)
	B	N.A.	1106	1108	3050	3001	3101	3430	3358	3514	5063	N.A.	N.A.		N-4	N.A.
	C	N.A.	1115	1118	3159	3383	3358	3336	3759	3659	4524	N.A.	N.A.		N-5	721.2(N.A.-N.A.)
	D	N.A.	1089	1083	3249	3575	3529	3489	3261	3577	4751	N.A.	N.A.		N-6	N.A.
	E	N.A.	3585	3448	3384	3468	5120	3250	3553	3867	3926	4978	N.A.
	F	N.A.	3304	3756	3335	3407	4712	3350	3707	3825	3763	5280	N.A.
	G	N.A.	3659	3425	3708	3636	5428	3483	3005	3799	3539	5134	N.A.
	H	N.A.	N.A.	N.A.	N.A.	N.A.	N.A.	N.A.	N.A.	N.A.	N.A.	N.A.	N.A.
		Control	0nM	N-7	N-8	CX-3543	0.1nM	1nM	10nM	100nM	1mM
		1	2	3	4	5	6	7	8	9	10	11	12
	A	N.A.	N.A.	N.A.	N.A.	N.A.	N.A.	N.A.	N.A.	N.A.	N.A.	N.A.	N.A.			EC50 (μM)
	B	N.A.	1143	1150	3253	3532	3867	3322	3548	3921	4951	N.A.	N.A.		N-7	N.A.
	C	N.A.	1207	1196	3895	3919	3385	3619	3756	3782	5264	N.A.	N.A.		N-8	4.026(1.299-13.46)
	D	N.A.	1182	1164	3817	3554	3519	3675	3524	3184	5160	N.A.	N.A.		CX-3543	37.48(13.8-104.2)
	E	N.A.	3574	4167	4729	5206	5629	3634	3850	4331	5248	5634	N.A.
	F	N.A.	3766	4055	4704	5677	5989	3578	3900	3977	4768	5322	N.A.
	G	N.A.	3692	4423	5042	5338	5711	3714	3915	4252	4913	5305	N.A.
	H	N.A.	N.A.	N.A.	N.A.	N.A.	N.A.	N.A.	N.A.	N.A.	N.A.	N.A.	N.A.
