# Supplementary material for: Development of Acridone Derivatives: Targeting c-MYC Transcription in Triple-Negative Breast Cancer with Inhibitory Potential
Source: Antioxidants (Basel). 2023 Dec 20;13(1):11. doi: 10.3390/antiox13010011 (PMC10812579; doi:10.3390/antiox13010011)
Supplement: Supplementary file 1 [file antioxidants-13-00011-s001.zip › Table S2ú║Detailed data of MTT test by microplate reader.xlsx]

## Sheet: MTT
Table S2：Detailed data of MTT test by microplate reader.
		Control	0nM	L-1	L-2	L-3	0.1nM	1nM	10nM	100nM	1mM
		1	2	3	4	5	6	7	8	9	10	11	12
	A	N.A.	N.A.	N.A.	N.A.	N.A.	N.A.	N.A.	N.A.	N.A.	N.A.	N.A.	N.A.			IC50 (μM)
	B	N.A.	0.078	0.077	0.48	0.356	0.398	0.342	0.29	0.208	0.079	N.A.	N.A.		L-1	33.28(16.46-66.36)
	C	N.A.	0.077	0.079	0.352	0.396	0.447	0.333	0.312	0.228	0.077	N.A.	N.A.		L-2	363.1(N.A.-N,A.)
	D	N.A.	0.064	0.07	0.42	0.405	0.435	0.322	0.258	0.223	0.077	N.A.	N.A.		L-3	137.0(95.55-198.9)
	E	N.A.	0.468	0.441	0.344	0.331	0.115	0.434	0.332	0.341	0.261	0.084	N.A.
	F	N.A.	0.507	0.481	0.355	0.384	0.119	0.428	0.364	0.398	0.281	0.084	N.A.
	G	N.A.	0.456	0.489	0.419	0.399	0.131	0.419	0.407	0.396	0.295	0.077	N.A.
	H	N.A.	N.A.	N.A.	N.A.	N.A.	N.A.	N.A.	N.A.	N.A.	N.A.	N.A.	N.A.
		Control	0nM	L-4	L-5	L-6	0.1nM	1nM	10nM	100nM	1mM
		1	2	3	4	5	6	7	8	9	10	11	12
	A	N.A.	N.A.	N.A.	N.A.	N.A.	N.A.	N.A.	N.A.	N.A.	N.A.	N.A.	N.A.			IC50 (μM)
	B	N.A.	0.076	0.075	0.601	0.763	0.692	0.764	0.53	0.65	0.146	N.A.	N.A.		L-4	298.4(N.A.-N,A.)
	C	N.A.	0.076	0.078	0.823	0.826	0.793	0.845	0.691	0.689	0.163	N.A.	N.A.		L-5	417.1(N.A.-N,A.)
	D	N.A.	0.077	0.082	0.875	0.776	0.811	0.661	0.735	0.732	0.147	N.A.	N.A.		L-6	137.0(99.55-198.9)
	E	N.A.	0.9	0.929	0.888	0.788	0.174	N.A.	N.A.	N.A.	N.A.	N.A.	N.A.
	F	N.A.	0.757	0.736	0.938	0.812	0.139	N.A.	N.A.	N.A.	N.A.	N.A.	N.A.
	G	N.A.	0.76	0.869	0.963	0.662	0.149	N.A.	N.A.	N.A.	N.A.	N.A.	N.A.
	H	N.A.	N.A.	N.A.	N.A.	N.A.	N.A.	N.A.	N.A.	N.A.	N.A.	N.A.	N.A.
		Control	0nM	L-7	L-8	L-9	0.1nM	1nM	10nM	100nM	1mM
		1	2	3	4	5	6	7	8	9	10	11	12
	A	N.A.	N.A.	N.A.	N.A.	N.A.	N.A.	N.A.	N.A.	N.A.	N.A.	N.A.	N.A.			IC50 (μM)
	B	N.A.	0.075	0.075	0.839	0.806	0.695	0.973	0.905	0.582	0.271	N.A.	N.A.		L-7	199.0(86.48-472.2)
	C	N.A.	0.078	0.079	0.884	0.901	0.942	0.967	0.688	0.668	0.249	N.A.	N.A.		L-8	198.7(N.A.-314.6)
	D	N.A.	0.079	0.075	1.301	0.965	0.814	0.716	0.825	0.761	0.251	N.A.	N.A.		L-9	21.61(11.95-31.96)
	E	N.A.	1.077	1.054	1.114	0.815	0.16	0.976	0.83	0.615	0.361	0.107	N.A.
	F	N.A.	1.011	1.045	1.027	0.684	0.16	0.807	0.731	0.708	0.303	0.101	N.A.
	G	N.A.	0.976	0.956	0.917	0.644	0.15	0.739	0.784	0.697	0.295	0.094	N.A.
	H	N.A.	N.A.	N.A.	N.A.	N.A.	N.A.	N.A.	N.A.	N.A.	N.A.	N.A.	N.A.
		Control	0nM	L-10	L-11		0.1nM	1nM	10nM	100nM	1mM
		1	2	3	4	5	6	7	8	9	10	11	12
	A	N.A.	N.A.	N.A.	N.A.	N.A.	N.A.	N.A.	N.A.	N.A.	N.A.	N.A.	N.A.			IC50 (μM)
	B	N.A.	0.063	0.062	0.465	0.47	0.367	0.31	0.417	0.39	0.064	N.A.	N.A.		L-10	181.9(N.A.-544.1）
	C	N.A.	0.064	0.062	0.424	0.467	0.454	0.318	0.317	0.331	0.074	N.A.	N.A.		L-11	2.377(1.249-4.366)
	D	N.A.	0.065	0.062	0.458	0.42	0.3	0.264	0.299	0.347	0.064	N.A.	N.A.
	E	N.A.	0.358	0.255	0.261	0.12	0.069	N.A.	N.A.	N.A.	N.A.	N.A.	N.A.
	F	N.A.	0.326	0.27	0.205	0.119	0.066	N.A.	N.A.	N.A.	N.A.	N.A.	N.A.
	G	N.A.	0.385	0.319	0.245	0.114	0.067	N.A.	N.A.	N.A.	N.A.	N.A.	N.A.
	H	N.A.	N.A.	N.A.	N.A.	N.A.	N.A.	N.A.	N.A.	N.A.	N.A.	N.A.	N.A.
		Control	0nM	L-12	L-13	L-14	0.1nM	1nM	10nM	100nM	1mM
		1	2	3	4	5	6	7	8	9	10	11	12
	A	N.A.	N.A.	N.A.	N.A.	N.A.	N.A.	N.A.	N.A.	N.A.	N.A.	N.A.	N.A.			IC50 (μM)
	B	N.A.	0.078	0.08	0.589	0.624	0.638	0.704	0.451	0.211	0.09	N.A.	N.A.		L-12	20.89(10.98-39.64)
	C	N.A.	0.076	0.076	0.513	0.752	0.638	0.659	0.513	0.205	0.082	N.A.	N.A.		L-13	736.1(N.A.-N,A.)
	D	N.A.	0.079	0.077	0.786	0.619	0.661	0.403	0.381	0.205	0.089	N.A.	N.A.		L-14	12.76(3.52-43.96)
	E	N.A.	0.598	0.678	0.618	0.722	0.112	0.626	0.417	0.429	0.319	0.076	N.A.
	F	N.A.	0.568	0.755	0.619	0.812	0.09	0.586	0.457	0.442	0.427	0.07	N.A.
	G	N.A.	0.62	0.597	0.602	0.606	0.09	0.527	0.357	0.36	0.296	0.074	N.A.
	H	N.A.	N.A.	N.A.	N.A.	N.A.	N.A.	N.A.	N.A.	N.A.	N.A.	N.A.	N.A.
		Control	0nM	L-15	L-16	L-17	0.1nM	1nM	10nM	100nM	1mM
		1	2	3	4	5	6	7	8	9	10	11	12
	A	N.A.	N.A.	N.A.	N.A.	N.A.	N.A.	N.A.	N.A.	N.A.	N.A.	N.A.	N.A.			IC50 (μM)
	B	N.A.	0.074	0.069	0.613	0.624	0.569	0.442	0.41	0.476	0.109	N.A.	N.A.		L-15	75.41(23.41-238.1)
	C	N.A.	0.072	0.075	0.585	0.641	0.678	0.486	0.377	0.384	0.093	N.A.	N.A.		L-16	289.2(N.A.-N,A.)
	D	N.A.	0.076	0.076	0.513	0.69	0.669	0.662	0.446	0.417	0.12	N.A.	N.A.		L-17	178.4(N.A.-N,A.)
	E	N.A.	0.655	0.676	0.661	0.429	0.116	0.549	0.861	0.377	0.508	0.073	N.A.
	F	N.A.	0.653	0.772	0.668	0.693	0.126	0.641	0.569	0.673	0.56	0.082	N.A.
	G	N.A.	0.658	0.664	0.636	0.534	0.107	0.547	0.864	0.579	0.46	0.076	N.A.
	H	N.A.	N.A.	N.A.	N.A.	N.A.	N.A.	N.A.	N.A.	N.A.	N.A.	N.A.	N.A.
		Control	0nM	L-18	L-19	L-20	0.1nM	1nM	10nM	100nM	1mM
		1	2	3	4	5	6	7	8	9	10	11	12
	A	N.A.	N.A.	N.A.	N.A.	N.A.	N.A.	N.A.	N.A.	N.A.	N.A.	N.A.	N.A.			IC50 (μM)
	B	N.A.	0.074	0.077	0.628	0.589	0.879	0.891	0.861	0.838	0.092	N.A.	N.A.		L-18	253.4(N.A-N.A)
	C	N.A.	0.071	0.083	0.711	0.758	0.836	0.758	0.724	0.777	0.094	N.A.	N.A.		L-19	417.1(N.A.-N.A.)
	D	N.A.	0.072	0.088	0.84	0.839	0.773	0.819	0.741	0.856	0.099	N.A.	N.A.		L-20	22.95(5.758-87.58)
	E	N.A.	0.833	0.786	0.693	0.548	0.124	0.633	0.492	0.335	0.292	0.073	N.A.
	F	N.A.	0.709	0.752	0.612	0.527	0.163	0.623	0.475	0.434	0.427	0.079	N.A.
	G	N.A.	0.724	0.828	0.718	0.602	0.093	0.775	0.695	0.525	0.554	0.088	N.A.
	H	N.A.	N.A.	N.A.	N.A.	N.A.	N.A.	N.A.	N.A.	N.A.	N.A.	N.A.	N.A.
		Control	0nM	L-21	CX-3543		0.1nM	1nM	10nM	100nM	1mM
		1	2	3	4	5	6	7	8	9	10	11	12
	A	N.A.	N.A.	N.A.	N.A.	N.A.	N.A.	N.A.	N.A.	N.A.	N.A.	N.A.	N.A.			IC50 (μM)
	B	N.A.	0.065	0.068	0.703	0.643	0.815	0.722	0.783	0.624	0.121	N.A.	N.A.		L-21	247.0(N.A.-357.0)
	C	N.A.	0.071	0.073	0.679	0.812	0.738	0.803	0.673	0.598	0.135	N.A.	N.A.		CX-3543	1.934(0.9373-3.924)
	D	N.A.	0.073	0.071	0.661	0.748	0.695	0.694	0.716	0.569	0.112	N.A.	N.A.
	E	N.A.	0.613	0.425	0.351	0.183	0.093	N.A.	N.A.	N.A.	N.A.	N.A.	N.A.
	F	N.A.	0.662	0.29	0.328	0.145	0.104	N.A.	N.A.	N.A.	N.A.	N.A.	N.A.
	G	N.A.	0.594	0.347	0.296	0.198	0.117	N.A.	N.A.	N.A.	N.A.	N.A.	N.A.
	H	N.A.	N.A.	N.A.	N.A.	N.A.	N.A.	N.A.	N.A.	N.A.	N.A.	N.A.	N.A.
		Control	0nM	N-1	N-2	N-3	0.1nM	1nM	10nM	100nM	1mM
		1	2	3	4	5	6	7	8	9	10	11	12
	A	N.A.	N.A.	N.A.	N.A.	N.A.	N.A.	N.A.	N.A.	N.A.	N.A.	N.A.	N.A.			IC50 (μM)
	B	N.A.	0.067	0.067	0.445	0.52	0.392	0.322	0.252	0.214	0.097	N.A.	N.A.		N-1	7.581(4.268-13.32)
	C	N.A.	0.064	0.063	0.508	0.511	0.436	0.375	0.279	0.251	0.098	N.A.	N.A.		N-2	6.017(1.284-25.11)
	D	N.A.	0.065	0.063	0.536	0.484	0.417	0.374	0.273	0.206	0.09	N.A.	N.A.		N-3	71.99(10.02-911.1)
	E	N.A.	0.323	0.352	0.233	0.308	0.096	0.454	0.326	0.432	0.319	0.106	N.A.
	F	N.A.	0.502	0.281	0.28	0.299	0.099	0.395	0.642	0.337	0.262	0.128	N.A.
	G	N.A.	0.419	0.278	0.257	0.206	0.093	0.359	0.293	0.365	0.417	0.1	N.A.
	H	N.A.	N.A.	N.A.	N.A.	N.A.	N.A.	N.A.	N.A.	N.A.	N.A.	N.A.	N.A.
		Control	0nM	N-4	N-5	N-6	0.1nM	1nM	10nM	100nM	1mM
		1	2	3	4	5	6	7	8	9	10	11	12
	A	N.A.	N.A.	N.A.	N.A.	N.A.	N.A.	N.A.	N.A.	N.A.	N.A.	N.A.	N.A.			IC50 (μM)
	B	N.A.	0.067	0.063	0.616	0.731	0.416	0.325	0.207	0.173	0.083	N.A.	N.A.		N-4	1.003(0.5610-1.698)
	C	N.A.	0.064	0.063	0.583	0.604	0.501	0.376	0.246	0.201	0.108	N.A.	N.A.		N-5	42.86(12.18-143.4)
	D	N.A.	0.064	0.063	0.659	0.603	0.435	0.358	0.227	0.232	0.093	N.A.	N.A.		N-6	2.638(0.7022-8.810)
	E	N.A.	0.717	0.598	0.52	0.416	0.103	0.588	0.262	0.296	0.274	0.106	N.A.
	F	N.A.	0.516	0.518	0.368	0.327	0.107	0.528	0.272	0.267	0.27	0.112	N.A.
	G	N.A.	0.43	0.406	0.502	0.309	0.089	0.544	0.334	0.325	0.292	0.096	N.A.
	H	N.A.	N.A.	N.A.	N.A.	N.A.	N.A.	N.A.	N.A.	N.A.	N.A.	N.A.	N.A.
		Control	0nM	N-7	N-8		0.1nM	1nM	10nM	100nM	1mM
		1	2	3	4	5	6	7	8	9	10	11	12
	A	N.A.	N.A.	N.A.	N.A.	N.A.	N.A.	N.A.	N.A.	N.A.	N.A.	N.A.	N.A.			IC50 (μM)
	B	N.A.	0.065	0.066	0.539	0.625	0.296	0.313	0.256	0.182	0.082	N.A.	N.A.		N-7	0.8802(0.3418-1.916)
	C	N.A.	0.066	0.066	0.456	0.594	0.37	0.322	0.247	0.171	0.097	N.A.	N.A.		N-8	0.7222(0.003539-6.103)
	D	N.A.	0.07	0.064	0.511	0.59	0.425	0.29	0.252	0.212	0.095	N.A.	N.A.
	E	N.A.	0.303	0.3	0.238	0.317	0.107	N.A.	N.A.	N.A.	N.A.	N.A.	N.A.
	F	N.A.	0.337	0.337	0.244	0.327	0.091	N.A.	N.A.	N.A.	N.A.	N.A.	N.A.
	G	N.A.	0.303	0.313	0.306	0.296	0.097	N.A.	N.A.	N.A.	N.A.	N.A.	N.A.
	H	N.A.	N.A.	N.A.	N.A.	N.A.	N.A.	N.A.	N.A.	N.A.	N.A.	N.A.	N.A.
